# Supplementary material for: Recombination smooths the time signal disrupted by latency in within-host HIV phylogenies
Source: Virus Evol. 2023 May 20;9(1):vead032. doi: 10.1093/ve/vead032 (PMC10313349; doi:10.1093/ve/vead032)
Supplement: vead032_Supp [file vead032_supp.zip]

Archive with 1 entries (1 files):
- suppl_data/Castro_recombination_supplement.docx
